# Supplementary material for: Neutralizing human monoclonal antibodies to poliovirus map to the receptor binding site
Source: Nat Commun. 2026 Jan 2;17:1512. doi: 10.1038/s41467-025-68226-x (PMC12891506; doi:10.1038/s41467-025-68226-x)
Supplement: Supplementary file 4 — Source data [file 41467_2025_68226_MOESM4_ESM.xlsx]

## Sheet: 5E12Fab
5E12 TCID50
							0.02	0.002	0.0002	2e-05	2e-06	2e-07	2e-08	2e-09
Fab conc	% Neutralization
						Rep 1	0.75	0.875	0	0	0	0	0	0
2e-09	0	0				Rep2	0.875	0.625	0	0	0	0	0	0
2e-08	0	0				Rep3	1	0.625	0	0	0	0	0	0
2e-07	0	0				Av	0.875	0.708333	0	0	0	0	0	0
2e-06	0	0				St dev	0.125	0.144338	0	0	0	0	0	0
2e-05	0	0				CV	0.142857	0.203771	0	0	0	0	0	0
0.0002	0	0
0.002	70.8	14.4
0.02	87.5	12.5

## Sheet: 2E1Fab
2E1 TCID50
						0.02	0.002	0.0002	2e-05	2e-06	2e-07	2e-08	2e-09
Fab conc	% Neutralization
					Rep 1	1	1	1	0	0	0	0	0
2e-09	0	0			Rep2	1	1	1	0	0	0	0	0
2e-08	0	0			Rep3	1	1	1	0.125	0	0	0	0
2e-07	0	0			Av	1	1	1	0.0416667	0	0	0	0
2e-06	0	0			St dev	0	0	0	0.0721688	0	0	0	0
2e-05	4.16	7			CV	0	0	0	0	0	0	0	0
0.0002	100	0
0.002	100	0
0.02	100	0

## Sheet: 10D2 Fab
2E1 TCID50
						0.02	0.002	0.0002	2e-05	2e-06	2e-07	2e-08	2e-09
Fab conc	% Neutralization
					Rep 1	1	1	0.625	0	0	0	0	0
2e-09	0	0			Rep2	1	1	0.625	0	0	0	0	0
2e-08	0	0			Rep3	1	1	0.875	0	0	0	0	0
2e-07	0	0			Av	1	1	0.708333	0	0	0	0	0
2e-06	0	0			St dev	0	0	0.144338	0	0	0	0	0
2e-05	0	0			CV	0	0	0.203771	0	0	0	0	0
0.0002	70.8	14.4
0.002	100	0
0.02	100	0

## Sheet: 6B5 Fab
2E1 TCID50
						0.02	0.002	0.0002	2e-05	2e-06	2e-07	2e-08	2e-09
Fab conc	% Neutralization
					Rep 1	1	1	1	0	0	0	0	0
2e-09	0	0			Rep2	1	1	1	0.375	0	0	0	0
2e-08	0	0			Rep3	1	1	1	0	0	0	0	0
2e-07	0	0			Av	1	1	1	0.125	0	0	0	0
2e-06	0	0			St dev	0	0	0	0.216506	0	0	0	0
2e-05	0	0			CV	0	0	0	0	0	0	0	0
0.0002	100	0
0.002	100	0
0.02	100	0

## Sheet: Collated Fab
Fab conc	% Neutralization 5E12	% 10D2	percent 2e 1	% 6B5
	5000000000000
2e-09	0	0	0	0
2e-08	0	0	0	0
2e-07	0	0	0	0
2e-06	0	0	0	0
2e-05	0	0	4.16	0
0.0002	0	70.8	100	100
0.002	70.8	100	100	100
0.02	87.5	100	100	100
	St dev 5E12	St dev 10D2	st dev 2e1	st dev 6b5
2e-09	0	0	0	0
2e-08	0	0	0	0
2e-07	0	0	0	0
2e-06	0	0	0	0
2e-05	0	0	7	0
0.0002	0	14.4	0	0
0.002	14.4	0	0	0
0.02	12.5	0	0	0

## Sheet: 5E12 mAB
5E12 mAb TCID50
							0.02	0.002	0.0002	2e-05	2e-06	2e-07	2e-08	2e-09
Fab conc	% Neutralization
						Rep 1	1	1	0.75	0.5	0	0	0	0
2e-09	0	0				Rep2	1	0.875	0.625	0.375	0	0	0	0
2e-08	0	0				Rep3	1	1	1	0.625	0	0	0	0
2e-07	0	0				Av	1	0.958333	0.791667	0.5	0	0	0	0
2e-06	0	0				St dev	0	0.0721688	0.190941	0.125	0	0	0	0
2e-05	0.5	0.125				CV	0	0.0753066	0	0	#DIV/0!	0	0	0
0.0002	79.1667	19.0941
0.002	95.8333	7.21688
0.02	100	0

## Sheet: 2E1 mAb
2E1 mAb TCID50
							0.02	0.002	0.0002	2e-05	2e-06	2e-07	2e-08	2e-09
Fab conc	% Neutralization
						Rep 1	1	1	1	1	0.75	0	0	0
2e-09	0	0				Rep2	1	1	1	1	0.5	0	0	0
2e-08	0	0				Rep3	1	1	1	1	0.625	0	0	0
2e-07	0	0				Av	1	1	1	1	0.625	0	0	0
2e-06	62.5	12.5				St dev	0	0	0	0	0.125	0	0	0
2e-05	100	0				CV	0	0	0	0	0.2	0	0	0
0.0002	100	0
0.002	100	0
0.02	100	0

## Sheet: 6B5 mAb
2E1 mAb TCID50
							0.02	0.002	0.0002	2e-05	2e-06	2e-07	2e-08	2e-09
Fab conc	% Neutralization
						Rep 1	1	1	1	0.25	0	0	0	0
2e-09	0	0				Rep2	1	1	1	0.125	0	0	0	0
2e-08	0	0				Rep3	1	1	1	0.125	0	0	0	0
2e-07	0	0				Av	1	1	1	0.166667	0	0	0	0
2e-06	0	0				St dev	0	0	0	0.0721688	0	0	0	0
2e-05	16.6667	7.21688				CV	0	0	0	0.433013	0	0	0	0
0.0002	100	0
0.002	100	0
0.02	100	0

## Sheet: 10D2 mAb
10D2 mAb TCID50
							0.02	0.002	0.0002	2e-05	2e-06	2e-07	2e-08	2e-09
Fab conc	% Neutralization
						Rep 1	1	1	0.375	0	0	0	0	0
2e-09	0	0				Rep2	1	1	0.5	0	0	0	0	0
2e-08	0	0				Rep3	1	1	0.75	0	0	0	0	0
2e-07	0	0				Av	1	1	0.541667	0	0	0	0	0
2e-06	0	0				St dev	0	0	0.190941	0	0	0	0	0
2e-05	0	0				CV	0	0	0	0	#DIV/0!	0	0	0
0.0002	54.1667	19.0941
0.002	100	0
0.02	100	0

## Sheet: Collated mAB
mAB conc	% Neutralization 5E12	% 10D2	percent 2e 1	% 6B5
	5000000000000
2e-09	0	0	0	0
2e-08	0	0	0	0
2e-07	0	0	0	0
2e-06	0	0	62.5	0
2e-05	0	0	100	16.7
0.0002	79.2	54.1667	100	100
0.002	95.8333	100	100	100
0.02	100	100	100	100
	St dev 5E12	St dev 10D2	st dev 2e1	st dev 6b5
2e-09	0	0	0	0
2e-08	0	0	0	0
2e-07	0	0	0	0
2e-06	0	0	12.5	0
2e-05	0	0	0	7.21688
0.0002	19.0941	19.0941	0	0
0.002	7.21688	0	0	0
0.02	0	0	0	0
